# Supplementary material for: The Class I HDAC Inhibitor Valproic Acid Strongly Potentiates Gemcitabine Efficacy in Pancreatic Cancer by Immune System Activation
Source: Biomedicines. 2022 Feb 22;10(3):517. doi: 10.3390/biomedicines10030517 (PMC8945828; doi:10.3390/biomedicines10030517)
Supplement: Supplementary file 1 [file biomedicines-10-00517-s001.zip]

Archive with 1 entries (1 files):
- biomedicines-1526453-supplementary.pdf
